# Supplementary material for: Molecular and topological reorganizations in mitochondrial architecture interplay during Bax-mediated steps of apoptosis
Source: eLife. 2019 Feb 4;8:e40712. doi: 10.7554/eLife.40712 (PMC6361589; doi:10.7554/eLife.40712)
Supplement: Supplementary file 1. — Counts include only samples that have contributed to the final data presented in this study. Additional samples and data have been excluded based on either one or more of the following criteria: poor vitrification/sample quality, poor tilt series acquisition quality, poor tomographic reconstruction, no structure of interest contained in the tomographic volume. [file elife-40712-supp1.xlsx]

## Sheet: Sheet1
Sample sizes from which the analysed electron tomography data sets were generated
electron tomography data set on:	vitrification method: high pressure freezing (HPF) or plunge freezing (PF)	number of vitrification sessions/ cell culture experiments	number of sapphires (HPF) or number of grids (PF)	number of lamellae (corresponding to number of cells)	number of electron tomograms
resin-embedded HeLa cells overexpressing GFP-Bax	HPF	1	2	n/a	51
resin-embedded Bax/Bak DKO HCT116 cells expressing GFP-Bax	HPF	1	1	n/a	35
vitreous sections of HeLa cells overexpressing GFP-Bax	HPF	1	1	n/a	5
cryo-FIB milled lamellae of HeLa cells overexpressing GFP-Bax	PF	3	5	5	8
cryo-FIB milled lamellae of control HeLa cells	PF	2	2	2	4
cryo-FIB milled lamellae of Bax/Bak DKO HCT116 cells expressing GFP-Bax	PF	1	1	1	1
